# Supplementary material for: Home-Based Preoperative Exercise Training for Lung Cancer Patients Undergoing Surgery: A Feasibility Trial
Source: J Clin Med. 2023 Apr 19;12(8):2971. doi: 10.3390/jcm12082971 (PMC10146369; doi:10.3390/jcm12082971)
Supplement: Supplementary file 1 [file jcm-12-02971-s001.zip]

Archive with 1 entries (1 files):
- jcm-2272056-supplementary.pdf
